# Supplementary material for: Adaptogenic and Immunomodulatory Activity of Ashwagandha Root Extract: An Experimental Study in an Equine Model
Source: Front Vet Sci. 2020 Sep 29;7:541112. doi: 10.3389/fvets.2020.541112 (PMC7552885; doi:10.3389/fvets.2020.541112)
Supplement: Supplementary file 1 [file Table_1.xlsx]

## Sheet: Sheet1
Hb						PCV						MCHC(g/dl)
Groups	day 0	day 15	day 18	day 21		Groups	day 0	day 15	day 18	day 21		Groups	day 0	day 15	day 18	day 21
1	11.5	12.3	12.4	12.3		1	39.5	45.5	45.1	46		1	29.11	27.03	27.49	26.74
1	11.8	12.6	12.4	12.5		1	39	45.9	45.8	44.7		1	30.26	27.45	27.07	27.96
1	11.6	12.5	12.6	12.7		1	30.9	37.2	37.5	37.9		1	37.54	33.6	33.6	33.51
1	11.5	12.5	12.7	12.8		1	31	35	35.8	36.4		1	37.1	35.71	35.47	35.16
1	11.6	12.4	12.5	12.8		1	30	33.8	35.4	36.5		1	38.67	36.69	35.31	35.07
1	11.5	12.2	12.4	12.5		1	29.7	36.8	36.8	37.2		1	38.72	33.15	33.7	33.6
2	11.8	14.3	14.7	15.5		2	40.2	47.2	49	49.2		2	29.35	30.3	30	31.5
2	10.3	14.9	15.3	16.1		2	37.9	41.6	44	45.4		2	27.18	35.82	34.77	35.46
2	11.2	12.5	12.7	14.8		2	30.1	34.3	34.8	35.5		2	37.21	36.44	36.49	41.69
2	11.6	13.4	13.5	13.8		2	32.3	38.7	40	40.2		2	35.91	34.63	33.75	34.33
2	12.5	16.9	15.6	16.5		2	36.8	42.1	43.4	47.1		2	33.97	40.14	35.94	35.03
2	11.4	13.8	14	13.8		2	35.1	39.9	42	40.8		2	32.48	34.59	33.33	33.82
3	11.9	16.6	15.1	15.7		3	37.7	47.5	48.7	48.5		3	31.56	34.95	31.01	32.37
3	11.2	15.1	15.2	16.7		3	36.2	40.8	41	41.4		3	30.94	37.01	37.07	40.34
3	10.5	13.4	12.9	13.4		3	37.5	45.5	46	47.2		3	28	29.45	28.04	28.39
3	10.1	13.3	14.6	14.1		3	35.4	38	37.9	38		3	28.53	35	38.52	37.11
3	13.1	16.5	16.2	16.6		3	32.6	44.5	44.2	45.1		3	40.18	37.08	36.65	36.81
3	11.9	15	14.6	15.2		3	33	36.8	37	40.6		3	36.06	40.76	39.46	37.44
4	12.2	15.1	15.2	15.4		4	35.7	43.7	45.2	47.5		4	34.17	34.55	33.63	32.42
4	11.8	14.2	14.1	14.7		4	34.2	33.8	35	37.1		4	34.5	42.01	40.29	39.62
4	11.6	14.7	15.2	16.1		4	35.5	39.1	39.6	40		4	32.68	37.6	38.38	40.25
4	10.8	13.5	13.3	13.8		4	33.4	34.1	35	36.2		4	32.34	39.59	38	38.12
4	11.4	15.8	15.9	16.4		4	30.6	46.9	47.2	47.8		4	37.25	33.69	33.69	34.31
4	12.6	14.7	14.6	15.2		4	31	44.8	45.5	47.7		4	40.65	32.81	32.09	31.87
