# Supplementary material for: Adaptogenic and Immunomodulatory Activity of Ashwagandha Root Extract: An Experimental Study in an Equine Model
Source: Front Vet Sci. 2020 Sep 29;7:541112. doi: 10.3389/fvets.2020.541112 (PMC7552885; doi:10.3389/fvets.2020.541112)
Supplement: Supplementary file 2 [file Table_2.xlsx]

## Sheet: Sheet1
PCV						RBC						MCV(fl)
Groups	day 0	day 15	day 18	day 21		Groups	day 0	day 15	day 18	day 21		Groups	day 0	day 15	day 18	day 21
1	39.5	45.5	45.1	46		1	6.05	7.82	7.93	8.21		1	65.29	58.18	56.87	56.03
1	39	45.9	45.8	44.7		1	6.29	6.28	7.05	7.76		1	62	73.09	64.96	57.6
1	30.9	37.2	37.5	37.9		1	5.41	6.72	6.83	7.42		1	57.12	55.36	54.9	51.08
1	31	35	35.8	36.4		1	7.31	7.5	8.42	8.46		1	42.41	46.67	42.52	43.03
1	30	33.8	35.4	36.5		1	6.26	7.32	7.29	7.53		1	47.92	46.17	48.56	48.47
1	29.7	36.8	36.8	37.2		1	6.58	7.45	6.74	7.29		1	45.14	49.4	54.6	51.03
2	40.2	47.2	49	49.2		2	6.55	7.46	7.91	7.97		2	61.37	63.27	61.95	61.73
2	37.9	41.6	44	45.4		2	6.15	8.48	8.68	8.96		2	61.63	49.06	50.69	50.67
2	30.1	34.3	34.8	35.5		2	5.86	8.01	8.22	8.23		2	51.37	42.82	42.34	43.13
2	32.3	38.7	40	40.2		2	5.61	8.3	8.39	8.5		2	57.58	46.63	47.68	47.29
2	36.8	42.1	43.4	47.1		2	6.23	8.53	8.48	8.92		2	59.07	49.36	51.18	52.8
2	35.1	39.9	42	40.8		2	6.87	8.52	7.93	8.93		2	51.09	46.83	52.96	45.69
3	37.7	47.5	48.7	48.5		3	6.2	7.88	7.89	8.01		3	60.81	60.28	61.72	60.55
3	36.2	40.8	41	41.4		3	5.98	8.8	8.67	8.8		3	60.54	46.36	47.29	47.05
3	37.5	45.5	46	47.2		3	5.78	8.1	7.9	8.35		3	64.88	56.17	58.23	56.53
3	35.4	38	37.9	38		3	7.03	9.4	9.21	9.36		3	50.36	40.43	41.15	40.6
3	32.6	44.5	44.2	45.1		3	7.11	8.7	8.65	8.82		3	45.85	51.15	51.1	51.13
3	33	36.8	37	40.6		3	7.53	8.35	8.41	8.54		3	43.82	44.07	44	47.54
4	35.7	43.7	45.2	47.5		4	8.26	9.41	9.54	9.35		4	43.22	46.44	47.38	50.8
4	34.2	33.8	35	37.1		4	6.72	6.71	6.75	7.16		4	50.89	50.37	51.85	51.82
4	35.5	39.1	39.6	40		4	6.98	8.15	8.02	8.4		4	50.86	47.98	49.38	47.62
4	33.4	34.1	35	36.2		4	6.51	7.4	8.1	8.2		4	51.31	46.08	43.21	44.15
4	30.6	46.9	47.2	47.8		4	6.67	9.5	9.4	9.7		4	45.88	49.37	50.21	49.28
4	31	44.8	45.5	47.7		4	6.21	8.8	8.9	9.2		4	49.92	50.91	51.12	51.85
